# Supplementary material for: A Systematic Review and Meta-Analysis on the Efficacy of Locally Delivered Adjunctive Curcumin (Curcuma longa L.) in the Treatment of Periodontitis
Source: Biomedicines. 2023 Feb 7;11(2):481. doi: 10.3390/biomedicines11020481 (PMC9953093; doi:10.3390/biomedicines11020481)
Supplement: Supplementary file 1 [file biomedicines-11-00481-s001.zip]

Archive with 1 entries (1 files):
- biomedicines-2127529-supplementary.pdf
